# Supplementary material for: Radical-Generating Activity, Phagocytosis, and Mechanical Properties of Four Phenotypes of Human Macrophages
Source: Int J Mol Sci. 2024 Feb 3;25(3):1860. doi: 10.3390/ijms25031860 (PMC10855323; doi:10.3390/ijms25031860)
Supplement: Supplementary file 1 [file ijms-25-01860-s001.zip]

Archive with 1 entries (1 files):
- ijms-2784051-supplementary.pdf
